# Supplementary material for: Addressing the complex phylogenetic relationship of the Gempylidae fishes using mitogenome data
Source: Ecol Evol. 2023 Jun 21;13(6):e10217. doi: 10.1002/ece3.10217 (PMC10283032; doi:10.1002/ece3.10217)
Supplement: Supplementary file 2 — Table S1 [file ECE3-13-e10217-s002.xlsx]

## Sheet: Sheet1
Table S1. Main features of the complete mitochondrial genomes of five Gempylidae species; Neoepinnula orientalis, Neoepinnula minetomai, Rexea antefurcata, Rexea prometheoides, and Thyrsites atun. H-strand–heavy strand, L-strand–light strand; IGN–intergenic regions (+) and overlapping nucleotides (-). n/a. - not applicable. Intergenic spaces were counted manually.
		Neoepinnula orientalis [OP354258]				Neoepinnula minetomai [OP359221]				Rexea antefurcata [OP354256]				Rexea prometheoides [OP354257]				Thyrsites atun [OP598802]
Region	Strand	Position	Length (bp)	Start/Stop	IGN	Position	Length (bp)	Start/Stop	IGN	Position	Length (bp)	Start/Stop	IGN	Position	Length (bp)	Start/Stop	IGN	Position	Length (bp)	Start/Stop	IGN
tRNA-Phe(ttc)	H	1-68	68		n/a	1-68	68		n/a	1-69	69		n/a	1-69	69		n/a	1-65	65		n/a
12S rRNA	H	69-1021	953		0	69-1016	948		0	70-1042	973		0	70-1036	967		0	66-1024	959		0
tRNA-Val(gta)	H	1022-1094	73		0	1017-1089	73		0	1043-1113	71		0	1037-1108	72		0	1025-1094	70		0
16S rRNA	H	1095-2804	1710		0	1090-2796	1707		0	1114-2805	1692		0	1109-2804	1696		0	1095-2795	1701		0
tRNA-Leu2(tta)	H	2805-2880	76		0	2797-2872	76		0	2860-2880	21		54	2805-2879	75		0	2796-2868	73		0
ND1	H	2881-3855	975	ATG/TAA	0	2873-3847	975	ATG/TAA	0	2881-3855	975	ATG/TAA	0	2881-3855	975	ATG/TAA	1	2869-3843	975	ATG/TAA	0
tRNA-Ile(atc)	H	3859-3929	71		3	3851-3920	70		3	3860-3930	71		4	3860-3930	71		4	3850-3919	70		6
tRNA-Gln(caa)	L	3929-3999	71		-1	3920-3990	71		-1	3931-4001	71		0	3931-4001	71		0	3920-3990	71		0
tRNA-Met(atg)	H	3999-4067	69		-1	3990-4058	69		-1	4001-4070	70		-1	4001-4070	70		-1	3990-4059	70		-1
ND2	H	4068-5113	1046	ATG/TA-	0	4059-5104	1046	ATG/TA-	0	4071-5117	1047	ATG/TAA	0	4071-5116	1046	ATG/TA-	0	4060-5105	1046	ATG/TA-	0
tRNA-Trp(tga)	H	5114-5184	71		0	5105-5175	71		0	5118-5188	71		0	5117-5187	71		0	5106-5175	70		0
tRNA-Ala(gca)	L	5186-5254	69		1	5177-5245	69		1	5190-5258	69		1	5189-5257	69		1	5177-5245	69		1
tRNA-Asn(aac)	L	5256-5328	73		1	5247-5319	73		1	5262-5334	73		3	5259-5331	73		1	5247-5322	76		1
tRNA-Cys(tgc)	L	5367-5432	66		38	5354-5419	66		34	5372-5437	66		37	5366-5431	66		34	5377-5443	67		54
tRNA-Tyr(tac)	L	5433-5499	67		0	5420-5486	67		0	5438-5504	67		0	5432-5498	67		0	5444-5513	70		0
COI	H	5501-7066	1566	GTG/AGG	1	5488-7053	1566	GTG/AGG	1	5506-7068	1563	GTG/AGG	1	5500-7050	1551	GTG/TAA	1	5515-7065	1551	GTG/TAA	1
tRNA-Ser2(tca)	L	7054-7124	71		-13	7041-7111	71		-13	7059-7129	71		-10	7051-7121	71		0	7066-7136	71		0
tRNA-Asp(gac)	H	7128-7199	72		3	7115-7186	72		3	7133-7204	72		3	7127-7198	72		5	7143-7215	73		6
COII	H	7206-7896	691	ATG/T--	6	7191-7881	691	ATG/T--	4	7212-7902	691	ATG/T--	7	7205-7895	691	ATG/T--	6	7219-7909	691	ATG/T--	3
tRNA-Lys(aaa)	H	7897-7971	75		0	7882-7956	75		0	7903-7978	76		0	7896-7970	75		0	7910-7984	75		0
ATPase 8	H	7973-8140	168	ATG/TAA	1	7958-8125	168	ATG/TAA	1	7980-8147	168	ATG/TAA	1	7972-8139	168	ATG/TAA	1	7986-8153	168	ATG/TAA	1
ATPase 6	H	8131-8813	683	ATG/TA-	-10	8116-8798	683	ATG/TA-	-10	8138-8820	683	ATG/TA-	-10	8130-8812	683	ATG/TA-	-10	8144-8827	684	ATG/TAA	-10
COIII	H	8814-9598	785	ATG/TA-	0	8799-9583	785	ATG/TA-	0	8821-9605	785	ATG/TA-	0	8813-9597	785	ATG/TA-	0	8828-9612	785	ATG/TA-	0
tRNA-Gly(gga)	H	9599-9670	72		0	9584-9655	72		0	9606-9677	72		0	9598-9668	71		0	9613-9685	73		0
ND3	H	9671-10019	349	ATG/T--	0	9656-10004	349	ATG/T--	0	9678-10026	349	ATG/T--	0	9670-10018	349	ATG/T--	1	9686-10034	349	ATG/T--	0
tRNA-Arg(cga)	H	10020-10088	69		0	10005-10073	69		0	10027-10095	69		0	10019-10087	69		0	10035-10104	70		0
ND4L	H	10089-10385	297	ATG/TAA	0	10074-10370	297	ATG/TAA	0	10097-10393	297	ATG/TAA	1	10089-10385	297	ATG/TAA	1	10105-10401	297	ATG/TAA	0
ND4	H	10379-11759	1381	ATG/T--	-7	10364-11744	1381	ATG/T--	-7	10387-11768	1382	ATG/TA-	-7	10379-11759	1381	ATG/T--	-7	10395-11780	1386	ATG/AGA	-7
tRNA-His(cac)	H	11760-11829	70		0	11745-11814	70		0	11769-11838	70		0	11760-11829	70		0	11775-11845	71		-5
tRNA-Ser1(agc)	H	11830-11897	68		0	11815-11882	68		0	11839-11907	69		0	11830-11897	68		0	11846-11916	71		65
tRNA-Leu1(cta)	H	11902-11974	73		4	11887-11959	73		4	11913-11985	73		5	11903-11975	73		5	11926-11998	73		9
ND5	H	11975-13813	1839	ATG/TAA	0	11960-13798	1839	ATG/TAG	0	11986-13824	1839	ATG/TAA	0	11976-13808	1833	ATG/TAA	0	12000-13838	1839	ATG/TAA	1
ND6	L	13810-14331	522	TAC/ATC	-4	13795-14316	522	TAC/ATC	-4	13821-14342	522	CAC/ATT	-4	13811-14332	522	TAC/ATT	2	13835-14356	522	TAC/ATC	-4
tRNA-Glu(gaa)	L	14332-14400	69		0	14317-14385	69		0	14343-14411	69		0	14333-14401	69		0	14357-14427	71		0
Cyt b	H	14407-15547	1141	ATG/T--	6	14393-15533	1141	ATG/T--	7	14417-15557	1141	ATG/T--	5	14407-15547	1141	ATG/T--	5	14434-15619	1186	GTG/T--	6
tRNA-Thr(aca)	H	15548-15618	71		0	15534-15604	71		0	15558-15629	72		0	15548-15619	72		0	15620-15693	74		0
tRNA-Pro(cca)	L	15618-15688	71		-1	15604-15674	71		-1	15629-15698	70		-1	15619-15688	70		-1	15693-15762	70		-1
