# Supplementary material for: Addressing the complex phylogenetic relationship of the Gempylidae fishes using mitogenome data
Source: Ecol Evol. 2023 Jun 21;13(6):e10217. doi: 10.1002/ece3.10217 (PMC10283032; doi:10.1002/ece3.10217)
Supplement: Supplementary file 3 — Table S2 [file ECE3-13-e10217-s001.xlsx]

## Sheet: Sheet1
Table S2. Nucleotide composition calculated for the major strand for five Gempylidae species.
	Neoepinnula orientalis [OP354258]									Neoepinnula minetomai [OP359221]									Rexea antefurcata [OP354256]									Rexea prometheoides [OP354257]									Thyrsites atun [OP598802]
Regions	Size (bp)	T(U)	C	A	G	AT	GC	AT-skew	GC-skew	Size (bp)	T(U)	C	A	G	AT	GC	AT-skew	GC-skew	Size (bp)	T(U)	C	A	G	AT	GC	AT-skew	GC-skew	Size(bp)	T(U)	C	A	G	AT	GC	AT-skew	GC-skew	Size(bp)	T(U)	C	A	G	AT	GC	AT-skew	GC-skew
Whole genome	16550	25.3793	29.5739	28.7217	16.3252	54.1009	45.8991	0.0617808	-0.288649	16529	25.0469	29.5723	29.1306	16.2502	54.1775	45.8225	0.0753769	-0.290731	16401	27.8093	27.8459	27.4617	16.8831	55.271	44.729	-0.00628792	-0.245093	16386	26.901	28.2985	28.3047	16.4958	55.2057	44.7943	0.0254256	-0.263488	16494	26.9795	28.4831	27.1675	17.37	54.147	45.853	0.00347106	-0.242364
1st codon position	5516	23.9848	30.9282	30.203	14.884	54.1878	45.8122	0.114754	-0.350218	5510	22.4319	31.9419	30.8167	14.8094	53.2486	46.7514	0.157464	-0.36646	5467	25.2789	27.2179	28.2605	19.2427	53.5394	46.4606	0.0556884	-0.171654	5462	27.0963	28.6342	26.6935	17.576	53.7898	46.2102	-0.00748809	-0.239303	5498	26.3368	28.0284	26.2459	19.3889	52.5828	47.4172	-0.00172951	-0.182202
2nd codon position	5514	24.5557	28.0377	29.6518	17.7548	54.2075	45.7925	0.0940114	-0.224554	5510	24.5009	28.0218	29.6189	17.8584	54.1198	45.8802	0.0945674	-0.221519	5467	30.6018	27.6386	25.3155	16.4441	55.9173	44.0827	-0.0945371	-0.253942	5462	27.7554	28.561	28.2497	15.4339	56.0051	43.9949	0.00882641	-0.298377	5498	29.1015	28.6286	26.2095	16.0604	55.311	44.689	-0.0522854	-0.281237
3rd codon position	5515	27.5975	29.7552	26.3101	16.3373	53.9075	46.0925	-0.0238816	-0.291109	5509	28.2084	28.7529	26.9559	16.0828	55.1643	44.8357	-0.0227048	-0.282591	5467	27.5471	28.6812	28.8092	14.9625	56.3563	43.6437	0.0223953	-0.314334	5462	25.8513	27.7005	29.9707	16.4775	55.822	44.178	0.0737947	-0.254041	5498	25.5002	28.7923	29.0469	16.6606	54.5471	45.4529	0.0650217	-0.266907
PCGs	11438	27.33	30.3462	26.2371	16.0867	53.5671	46.4329	-0.0204015	-0.307098	11442	27.0407	30.4492	26.5688	15.9413	53.6095	46.3905	-0.00880339	-0.312735	11442	30.0035	28.8761	25.0481	16.0724	55.0516	44.9484	-0.0900143	-0.284853	11421	29.0167	29.2006	25.7596	16.0231	54.7763	45.2237	-0.0594629	-0.291384	11479	28.8527	29.7413	24.3401	17.0659	53.1928	46.8072	-0.0848346	-0.270798
ATPase 6	683	29.2826	31.6252	24.7438	14.3485	54.0264	45.9736	-0.0840108	-0.375796	683	28.2577	32.3572	25.7687	13.6164	54.0264	45.9736	-0.0460705	-0.407643	683	29.8682	31.3324	24.3045	14.4949	54.1728	45.8272	-0.102703	-0.367412	683	31.0395	30.4539	24.1581	14.3485	55.1977	44.8023	-0.124668	-0.359477	684	30.7	28.8	24.27	16.23	54.97	45.03	-0.116973	-0.279147
ATPase 8	167	23.9521	34.1317	29.9401	11.976	53.8922	46.1078	0.111111	-0.480519	168	20.8333	36.9048	30.9524	11.3095	51.7857	48.2143	0.195402	-0.530864	168	27.381	27.381	28.5714	16.6667	55.9524	44.0476	0.0212766	-0.243243	168	27.9762	27.9762	27.9762	16.0714	55.9524	44.0476	0	-0.27027	168	30.95	24.4	30.95	13.69	61.9	38.09	0	-0.281176
COI	1565	28.3706	27.6038	24.7284	19.2971	53.099	46.901	-0.0685921	-0.177112	1566	28.6718	27.2669	25.3512	18.7101	54.023	45.977	-0.0614657	-0.186111	1563	30.0064	27.6392	24.0563	18.2981	54.0627	45.9373	-0.110059	-0.203343	1551	29.5938	27.4017	24.1135	18.891	53.7073	46.2927	-0.102041	-0.183844	1551	30.17	27.14	24.18	18.5	54.35	45.64	-0.110212	-0.189308
COII	691	27.2069	28.5094	27.6411	16.6425	54.848	45.152	0.00791557	-0.262821	691	26.0492	28.9436	28.9436	16.0637	54.9928	45.0072	0.0526316	-0.286174	691	28.6541	28.5094	26.6281	16.2084	55.2822	44.7178	-0.0366492	-0.275081	691	25.7598	30.5355	26.9175	16.7873	52.6773	47.3227	0.021978	-0.29052	691	29.52	26.48	27.79	16.21	57.31	42.69	-0.0301867	-0.240572
COIII	785	26.7516	30.7006	24.2038	18.3439	50.9554	49.0446	-0.05	-0.251948	785	27.0064	30.5732	24.8408	17.5796	51.8471	48.1529	-0.041769	-0.269841	785	28.2803	29.9363	24.3312	17.4522	52.6115	47.3885	-0.0750605	-0.263441	785	28.2803	29.6815	24.4586	17.5796	52.7389	47.2611	-0.0724638	-0.256065	785	29.04	29.68	23.31	17.96	52.35	47.64	-0.109456	-0.246012
Cytb	1140	28.5965	30.3509	26.0526	15	54.6491	45.3509	-0.046549	-0.338491	1141	28.1332	29.9737	26.9062	14.9869	55.0394	44.9606	-0.022293	-0.333333	1141	33.3041	26.6433	24.5399	15.5127	57.844	42.156	-0.151515	-0.264033	1141	30.9378	28.5714	24.5399	15.9509	55.4777	44.5223	-0.115324	-0.283465	1186	30.86	29.76	21.92	17.45	52.78	47.21	-0.169382	-0.26075
ND1	975	27.4872	31.5897	26.0513	14.8718	53.5385	46.4615	-0.0268199	-0.359823	975	27.2821	32.2051	26.2564	14.2564	53.5385	46.4615	-0.0191571	-0.386313	975	28.3077	32.8205	24.3077	14.5641	52.6154	47.3846	-0.0760234	-0.385281	975	29.0256	30.8718	25.641	14.4615	54.6667	45.3333	-0.0619137	-0.361991	975	27.79	32.31	23.28	16.62	51.07	48.93	-0.0883102	-0.320662
ND2	1045	24.2105	35.0239	28.7081	12.0574	52.9187	47.0813	0.084991	-0.487805	1046	24.0918	34.5124	28.9675	12.4283	53.0593	46.9407	0.0918919	-0.470468	1047	26.361	35.0525	25.6925	12.894	52.0535	47.9465	-0.012844	-0.462151	1046	26.195	34.4168	26.9598	12.4283	53.1549	46.8451	0.0143885	-0.469388	1046	25.62	35.47	25.14	13.77	50.76	49.24	-0.00945626	-0.440699
ND3	349	29.7994	31.2321	23.4957	15.4728	53.2951	46.7049	-0.11828	-0.337423	349	26.361	33.5244	23.7822	16.3324	50.1433	49.8567	-0.0514286	-0.344828	349	34.6705	28.6533	20.9169	15.7593	55.5874	44.4126	-0.247423	-0.290323	349	31.2321	30.659	22.6361	15.4728	53.8682	46.1318	-0.159574	-0.329193	349	30.66	32.95	20.92	15.47	51.58	48.42	-0.188833	-0.361008
ND4	1381	25.344	32.0058	28.3128	14.3374	53.6568	46.3432	0.0553306	-0.38125	1381	25.6336	31.6437	28.3128	14.4098	53.9464	46.0536	0.0496644	-0.374214	1382	28.9436	30.246	26.3386	14.4718	55.2822	44.7178	-0.0471204	-0.352751	1381	26.937	30.1231	28.168	14.7719	55.105	44.895	0.022339	-0.341935	1386	27.27	30.95	26.19	15.58	53.46	46.53	-0.020202	-0.330325
ND4L	297	26.5993	35.6902	22.5589	15.1515	49.1582	50.8418	-0.0821918	-0.403974	297	26.936	34.6801	23.569	14.8148	50.5051	49.4949	-0.0666667	-0.401361	297	30.9764	30.6397	21.5488	16.835	52.5253	47.4747	-0.179487	-0.29078	297	28.9562	31.6498	24.9158	14.4781	53.8721	46.1279	-0.075	-0.372263	297	30.3	34.01	19.87	15.82	50.17	49.83	-0.207893	-0.365041
ND5	1839	25.4486	31.6476	29.7444	13.1593	55.193	44.807	0.0778325	-0.412621	1838	24.69	32.57	28.98	13.76	53.67	46.33	0.0799329	-0.406	1839	29.7444	27.4062	27.7868	15.0625	57.5313	42.4687	-0.0340265	-0.290653	1833	28.4779	28.9143	28.9143	13.6934	57.3923	42.6077	0.00760456	-0.357234	1839	26.7	30.56	26.81	15.93	53.51	46.49	0.00205569	-0.314691
ND6	521	37.62	13.2438	14.5873	34.5489	52.2073	47.7927	-0.441176	0.445783	522	39.4636	11.8774	14.751	33.908	54.2146	45.7854	-0.45583	0.481172	522	38.6973	14.5594	19.7318	27.0115	58.4291	41.5709	-0.32459	0.299539	521	37.8119	14.7793	18.0422	29.3666	55.8541	44.1459	-0.353952	0.330435	522	34.29	17.82	16.86	31.03	51.15	48.85	-0.340762	0.27042
rRNAs	2663	20.849	26.2585	32.4944	20.3982	53.3434	46.6566	0.21831	-0.125604	2655	20.3766	26.064	33.2203	20.339	53.597	46.403	0.239635	-0.123377	2665	22.4765	24.1276	31.8199	21.576	54.2964	45.7036	0.17208	-0.0558292	2663	21.6673	25.0094	32.3695	20.9538	54.0368	45.9632	0.198054	-0.0882353	2660	20.94	25.45	33.16	20.45	54.1	45.9	0.225878	-0.108932
12S rRNA	953	21.3	26.86	29.7	22.14	51	49	0.164706	-0.0963265	948	20.04	27.53	30.7	21.73	50.74	49.26	0.210091	-0.117743	973	22.1	24.87	30.52	22.51	52.62	47.38	0.160015	-0.04981	967	20.89	26.99	29.99	22.13	50.88	49.12	0.178852	-0.0989414	959	21.38	26.07	31.49	21.06	52.87	47.13	0.191224	-0.106302
16s rRNA	1710	20.58	25.91	34.12	19.42	54.7	45.33	0.247532	-0.143172	1707	20.56	25.25	34.62	19.57	55.18	44.82	0.254802	-0.126729	1692	22.7	23.7	32.57	21.04	55.27	44.74	0.178578	-0.0594546	1696	22.11	23.88	33.73	20.28	55.84	44.16	0.208095	-0.0815217	1701	20.69	25.1	34.1	20.11	54.79	45.21	0.244753	-0.110374
tRNAs	1554	26.834	21.4286	28.121	23.6165	54.955	45.045	0.0234192	0.0485714	1554	26.8983	21.4286	27.9923	23.6808	54.8906	45.1094	0.0199297	0.0499287	1556	26.928	21.4653	28.2134	23.3933	55.1414	44.8586	0.02331	0.0429799	1554	27.0914	21.4929	27.4131	24.0026	54.5045	45.4955	0.00590319	0.0551627	1562	28.43	20.36	28.23	22.98	56.66	43.34	-0.00352983	0.0604522
D-loop	861	29.6167	22.1835	33.4495	14.7503	63.0662	36.9338	0.0607735	-0.201258	855	29.7076	21.2865	32.8655	16.1404	62.5731	37.4269	0.0504673	-0.1375	703	31.8634	21.0526	32.1479	14.936	64.0114	35.9886	0.00444444	-0.16996	698	32.6648	21.6332	36.3897	9.31232	69.0544	30.9456	0.0539419	-0.398148	732	33.06	21.04	31.42	14.48	64.48	35.52	-0.0254342	-0.184685
